# Supplementary material for: Blood Neurofilament Light Chain and Glial Fibrillary Acidic Protein as Promising Screening Biomarkers for Brain Metastases in Patients with Lung Cancer
Source: Int J Mol Sci. 2024 Jun 10;25(12):6397. doi: 10.3390/ijms25126397 (PMC11204234; doi:10.3390/ijms25126397)
Supplement: Supplementary file 1 [file ijms-25-06397-s001.zip]

Archive with 1 entries (1 files):
- ijms-3007640-supplementary.pdf
